# Supplementary material for: Case Report: The effect of asplenia on the response to influenza vaccination and passive transfer of immunity in an adult female pig
Source: Front Immunol. 2025 Apr 28;16:1568142. doi: 10.3389/fimmu.2025.1568142 (PMC12066655; doi:10.3389/fimmu.2025.1568142)
Supplement: Supplementary file 3 [file Table1.xlsx]

## Sheet: Sheet1
	Nor pre-partum	Asp pre-partum	Nor 3 weeks post-partum	Asp 3 weeks post-partum	Nor necropsy	Asp necropsy		Reference values ISU VDL
Glucose (mg/dL)	82	76	109	79	123	98		65 - 150
Urea Nitrogen (mg/dL)	8	8	9	7	11	7		5 - 23
Creatinine (mg/dL)	1.9	1.6	2.2	2	1.8	1.6		0.5 - 2.7
Phosphorus (mg/dL)	5.8	6.2	7.1	5.9	5.2	5.6		4.5 - 9.0
Calcium (mg/dL)	9.2	9.3	10.2	10.2	10.3	9.8		8.0-12.0
Magnesium (mg/dL)	2.2	2.2	2	1.9	1.8	1.7		1.82-3.65
Total Protein (g/dL)	6.1	6.2	6.4	6.6	6.4	5.7		7.0 - 8.9
Albumin (g/dL)	3.9	3.8	4.3	4.1	4.1	3.5		3.0 - 4.5
Globulin (g/dL)	2.2	2.4	2.1	2.5	2.3	2.2
Albumin/Globulin Ratio	1.77	1.58	2.05	1.64	1.78	1.59
TRIGLYCERIDE (mg/dL)	49	25	12	12	41	31		18-42
Total Bilirubin (mg/dL)	<0.2	<0.2	<0.2	<0.2	<0.2	<0.2		0.0-1.0
Alkaline Phosphatase (IU/L)	55	85	67	50	52	56		25 - 130
AST IU/L	39	18	22	28	15	20		10 - 300
GGT IU/L	25	25	30	27	34	24		10 - 100
SDH IU/L	9.7	1.3	2.1	1	3	3.5
Creatine Kinase IU/L	1559	667	1539	700	261	263		100 - 2500
Sodium mmol/L	137	138	142	139	137	140		135 - 150
Potassium mmol/L	4	4.3	4.8	4.5	3.7	4.1		4.0 - 7.0
Chloride mmol/L	96	101	98	99	98	102		95 - 110
Bicarbonate mmol/L	29	30	32	29	29	30		12.3-33.1
Anion Gap	16	11.8	16.4	15.3	13.4	12
Sodium Potassium Ratio	34	32.3	29.8	30.9	37.3	34.1
Osmolarity Calculated mOsm/Kg	269.7	271.7	282.2	273.8	272.4	276
Icteric Index 0	0	0	0	0	0	0
Hemolysis	16	11	12	5	3	4
Lipemia Index	7	6	8	6	7	4
